# Supplementary material for: A Simplified Machine Learning Model for Predicting Reduced Kidney Function in Thai Patients with Type 2 Diabetes: A Retrospective Study
Source: J Clin Med. 2025 Jul 4;14(13):4735. doi: 10.3390/jcm14134735 (PMC12250820; doi:10.3390/jcm14134735)
Supplement: Supplementary file 1 [file jcm-14-04735-s001.zip]

Archive with 1 entries (1 files):
- jcm-3670668-supplementary.pdf
